# Supplementary material for: Cognitive Function and the Ability to Operate Long-Term Oxygen Therapy Equipment: An Exploratory Study
Source: Int J Environ Res Public Health. 2022 Aug 28;19(17):10708. doi: 10.3390/ijerph191710708 (PMC9517874; doi:10.3390/ijerph191710708)
Supplement: Supplementary file 1 [file ijerph-19-10708-s001.zip]

Archive with 1 entries (1 files):
- ijerph-1811035-supplementary.xlsx
