# Supplementary material for: Cognitive Function and the Ability to Operate Long-Term Oxygen Therapy Equipment: An Exploratory Study
Source: Int J Environ Res Public Health. 2022 Aug 28;19(17):10708. doi: 10.3390/ijerph191710708 (PMC9517874; doi:10.3390/ijerph191710708)
Supplement: Supplementary file 1 [file ijerph-19-10708-s001.zip › ijerph-1811035-supplementary.xlsx]

## Sheet: Table S1
Research Data
No.	MoCA	The ability to operate long-term oxygen therapy equipment						LINQ
		Question 1	Question 2	Question 3	Question 4	Question 5	Total
1	27	7	7	7	7	7	35	0
2	21	7	7	4	7	7	32	1
3	20	1	1	1	4	7	14	5
4	21	7	7	7	3	6	30	0
5	14	4	1	1	2	1	9	20
6	23	7	6	7	6	7	33	0
7	22	7	7	7	7	7	35	0
8	26	7	7	7	7	7	35	3
9	22	7	7	7	7	7	35	2
10	19	7	3	7	7	7	31	6
11	18	7	7	7	7	7	35	3
12	26	7	7	7	7	7	35	0
13	29	7	6	7	7	7	34	1
14	26	7	7	7	7	5	33	0
15	21	6	6	6	7	6	31	2
16	24	7	7	7	7	7	35	0
17	17	1	1	1	1	1	5	15
18	14	1	1	1	1	1	5	20
19	24	7	7	7	7	7	35	0
20	7	4	1	1	1	6	13	16
21	24	7	7	7	7	7	35	3
22	18	7	7	2	5	6	27	2
23	11	1	1	1	1	1	5	19
24	6	1	1	1	1	1	5	21
25	23	7	7	7	6	7	34	1
26	24	7	7	7	7	7	35	2
27	24	6	7	7	7	7	34	1
28	24	7	7	7	7	7	35	4
29	27	7	7	7	7	7	35	2
30	26	7	7	7	7	7	35	2
31	17	7	6	7	6	7	33	9
32	18	3	3	7	7	5	25	4
33	22	7	7	7	7	7	35	6
34	17	7	7	6	2	4	26	7
35	26	7	7	7	7	7	35	8
36	26	7	7	7	6	7	34	4
37	22	7	7	7	7	7	35	0
38	28	7	7	7	7	7	35	3
39	24	7	7	7	7	7	35	3
40	23	7	7	7	7	7	35	2
41	26	7	7	7	7	7	35	2
42	24	7	7	7	7	7	35	2
43	24	7	7	7	6	7	34	2
44	28	7	7	7	7	7	35	2
45	28	7	7	7	7	7	35	1
46	15	7	7	7	7	7	35	1
47	22	7	7	7	7	7	35	3
48	16	7	7	1	6	1	22	8
49	25	7	7	7	7	7	35	3
50	25	7	7	7	7	7	35	4
51	24	7	7	7	7	7	35	0
52	15	7	7	1	7	7	29	10
53	12	7	1	7	7	7	29	9
54	20	7	4	7	7	7	32	1
55	17	7	7	7	7	7	35	1
56	21	7	7	7	7	7	35	0
57	24	7	7	7	7	7	35	1
58	27	7	7	7	7	7	35	2
59	25	7	7	7	7	7	35	3
60	26	7	7	7	7	7	35	0
MoCA: Motreal Cognitive Assessment; LTOT: Long-term oxygen therapy; LINQ: Lung information needs questionnaire.
